# Supplementary material for: Association between DRD2/ANKK1 TaqIA Polymorphism and Susceptibility with Tourette Syndrome: A Meta-Analysis
Source: PLoS One. 2015 Jun 25;10(6):e0131060. doi: 10.1371/journal.pone.0131060 (PMC4482493; doi:10.1371/journal.pone.0131060)
Supplement: S1 Table — (XLS) [file pone.0131060.s003.xls]

## Sheet: Sheet1
		Table S1. Allele frequencies of DRD2 Taq1A in European and Han Chinese population.
		SNP ID	Sample Ascertainment					Allele
		Taq1A(rs1800497)	Population	Individual Group	Sample Count	Source		A1	A2
			Hapmap-CEU	European	226	IG		0.195	0.805
			Hapmap-HCB	Asian	86	IG		0.512	0.488
		Allele frequencies from the dbSNP Short Genetic Variations database (http://www.ncbi.nlm.nih.gov/snp).
